# Supplementary material for: Impacts of Eccentric Resistance Exercise on DNA Methylation of Candidate Genes for Inflammatory Cytokines in Skeletal Muscle and Leukocytes of Healthy Males
Source: Genes (Basel). 2023 Feb 13;14(2):478. doi: 10.3390/genes14020478 (PMC9957508; doi:10.3390/genes14020478)
Supplement: Supplementary file 1 [file genes-14-00478-s001.zip]

Archive with 1 entries (1 files):
- genes-2185665-supplementary.pdf
